# Supplementary material for: The sex of specific neurons controls female body growth in Drosophila
Source: PLoS Biol. 2017 Oct 4;15(10):e2002252. doi: 10.1371/journal.pbio.2002252 (PMC5627897; doi:10.1371/journal.pbio.2002252)
Supplement: S1 Image — Confocal z-stack of early third instar female CNS, with Gad1-Gal4 driving UAS-CD8::GFP (green), immunostaining for GABA (red) and DAPI staining (blue). This Tiff file can be viewed in ImageJ. (ZIP) [file pbio.2002252.s019.zip]

Archive with 1 entries (1 files):
- S1_Image.tif
